# Supplementary material for: A New Morphological Phylogeny of the Ophiuroidea (Echinodermata) Accords with Molecular Evidence and Renders Microfossils Accessible for Cladistics
Source: PLoS One. 2016 May 26;11(5):e0156140. doi: 10.1371/journal.pone.0156140 (PMC4882042; doi:10.1371/journal.pone.0156140)
Supplement: S2 File — (TNT) [file pone.0156140.s003.tnt]

xread 'Final version Apr 2016'

130 46

Aganaster_gregarius				010000?0--0000100211??00--010132100??1??2?000??1100000001100000000000?0000-100000?001110101110020100000321101110-------10100010--0
Amphilepis_norvegica			11000000--00200022114100--021132000212012100020110000010110000020001200010-101----10111010101001000001110001----111110001001---0-0
Amphilimna_olivacea				11000?030000112021103100--011140100010100102020110200100110010120001200110-000201120112010112001000002120011----111110000001---0-1
Amphioplus_congensis			11011-00--000320221????0--00104210001100220203100130011010-000100001210010-100110120?12010101001000002120011----011110001001---113
Amphiura_chiajei				11000000--00102022123100--01111210011100220203100130011000-000100001210010-100000120112010101001000002110011----011110001001---113
Aplocoma_agassizi				11001-?10000101010112000--000132100??1?02000000110000000110000100000100000-000010000010010111002300000112001----200001101000010--1
Asteronyx_loveni				3--11-20--00201002001010--0111300000?03120002000102001?????002----11001102220030000000-00000000000000213110000??-------01??0300--1
Eirenura_papillata				1101??2211011210201?0000--1001411000?1101100010110000110110100010000001100-000101110110010112112010201112001----200012001000011--1
Euryale_aspera					3--11-2100012010020110?0--01113000100?10211000001021110100-002----110?1002101030000100-00000000000000203311000??-------11000300--1
Gorgonocephalus_caputmedusae	3--11-2300012010010?10?0--0211110010?03100102000102111?????001120011001102200030000100-0001000000000020311000000-------01000300--1
Hemieuryale_pustulata			20100000--002010020????0--1211101000121021020201101001001101011?00101?0000-00001000000-000102001310102113001----111100001000100--0
Histampica_duplicata			10000000--00102022113100--011140100001102100020110100100110000000001210010-200010010110010102001001102120011----001010001001---101
Inexpectacantha_acrobatica		010001?10001001010113000--1111321000?110?1000201100000001101000010013?1011120011101000-011002002300220100001----200001201000112--2
Ophiacantha_bidentata			11011-021001101010103000--020120100002302100020110000000110100000001311010-200011010010011003202300010100001----200001201000112--2
Ophiactis_savignyi				11011-030000222022123100--0111121000222022000210003001000101000210012?10010100001010010010102001001102120011----001010001001---103
Ophiarachna_incrassata			11011-011001001110102000--020102100012101110100110000100110110111101302010-00011?000010010112002210032112001----200001101000210--1
Ophienigma_spinilimbatum		100000031000002022113110--020020100011302202020110100110110100101001200010-200111010010010102001001002120001----001010001011---101
Ophiochiton_fastigatus			10010000--00100022123100--0211421000023012000201101001001100001200012?0010-200010120111010111001010202120001----111100001000113--3
Ophiochondrus_stelliger			11011-011001201010123000--1211201000210021000201100000101101000000011?10110100211010010011003102300110100001----201001201000102--1
Ophiocopa_spatula				11001-010000031012113000--110132100022102100020110000000110100001001311100-200011010010011103202300010100001----200001201010112--2
Ophiocoma_echinata				11011-011001001110112000--010100100022122200131000300100110100111101302010-200010000010010102002010022100001----200001201010213--3
Ophiocomina_nigra				11011-011001001012113100--021120100022320201100110000110110000100001301010-200111010010011101202000010100001----200001201010113--2
Ophiocten_sericeum				10000000--000010021110121110014001000100210020111000000010-000110001200010-2101000100120100012020100310311000100-------02000310--1
Ophioderma_longicauda			11011-011001001110122000--020102100011302210100110000100110110111100002100-000010000110010112002210132112001----200001101000210--1
Ophiodoris_malignus				11001-00--0000002211310100010002100012100200020110100100110000120001200010-100011120111010102001010102120001----101100001010113--3
Ophiolepis_superba				20001-00--00101002123110--00013010001210020202011010010011000111000000?010-000010000110010101002210132120011----111100001000200--0
Ophioleuce_seminudum			10010001100100002011310100000132100011002001010110000000110100112?00101010-300011010110010112112300201113001----200012001010111--0
Ophiolimna_bairdi				11011-021001001010113000--110120100002302101020110000000110100002001211010-200111010010011101202000110100001----200011201000112--2
Ophiolycus_purpureus			11011-110001001010123000--0211221000003121011001100001101100?1110?012010011100201010110011110000010100100001----200001101010111--1
Ophiomusium_lymani				20000000--0020100202101202100131100002002102000110000000110000000000000000-0000100001110100010021100001321101111-------10100010--0
Ophiomyces_delata				01011-03001------1120000--000032101011201101010110100010111100000001201110-100001110010010111202010001112001----200012001000111--2
Ophiomyxa_pentagona				3--11-20--00001112112000--0101001000010022100001100001101100001100000010010101----00010010110000310000112011----200001101000210--1
Ophionereis_porrecta			10011-00--0000002212310100010002100012100200031100300100110101121001200010-100010130011110102001010002120001----101100001010113--3
Ophiopallas_paradoxa			10011-01100100102012310101100032100002102002000110000100110100112100101011110001?010110010112112100201120001----200012001010111--0
Ophiopholis_aculeata			10101-021101102021104100--0211101000222122011310013001110101011210012010111100001030110110102001001022120011----201001001001---213
Ophioplax_lamellosa				10001-00--0000202012310100110132100012102100020110100100110000120001200000-100010120112010101001010102120001----101100001010113--3
Ophiopsila_guineensis			11011-00--00101022113100--011102100011210202031000300110110000120001200100-000201020111010110001000002110011----111110000011---0-1
Ophioscolex_glacialis			3--11-20--1------2103000--020120000020312001110110000100110002----01201010-201----00110011110002010202100001----201000000010111--0
Ophiosparte_gigas				10011-10--00001002111012110201120100?031100020011000010010-000110001200100-2102010100120100000020000020301100100-------02000300--1
Ophiotholia_spatifer			110???00--1------2120000--000032101011201101010110100000111000000001201010-100001110010011111202010101112001----201010000000111--1
Ophiothrix_fragilis				111001030100200021104100--020010102----221011310013001111101001110013010121100200030110110102001001022120011----201001001001---203
Ophiotreta_valenciennesi		11011-011001101010103100--0101321000111101011001100001001100001000013?1110-200011010110011101202000010100001----200001201000113--2
Ophiozonella_longispina			10000000--00101002123110--010130100012002200021110200100110100111101200010-200010000110010112002310132133011----111100001000200--0
Ophiura_ophiura					10000000--001010021010121210004001001131110020011000000010-000110000100100-2100001101120100011020100320311101100-------02000300--1
Palaeocoma_milleri				100????11000201000101012121001311000110001001??110000110110000110000000100-2000001000100101010021101321311101100-------01100010--1
Sigsbeia_murrhina				20100000--00201?020????0--0201101002010021?????????00101110101101010000100-31001?00010-010102001210102033001----111100001000100--0

procedure/;
