# Supplementary material for: A New Morphological Phylogeny of the Ophiuroidea (Echinodermata) Accords with Molecular Evidence and Renders Microfossils Accessible for Cladistics
Source: PLoS One. 2016 May 26;11(5):e0156140. doi: 10.1371/journal.pone.0156140 (PMC4882042; doi:10.1371/journal.pone.0156140)
Supplement: S6 File — (TXT) [file pone.0156140.s007.txt]

Log file: myquickie.out 
Watch is ON 
Collapsing trees with TBR 


    TNT will find most parsimonious trees for the data set,

    with 20 independent hits to the best score, and then 

    calculate the strict consensus, calculate supports when

    requested, and save the results in file "aquickie.out".

    The consensus tree will be saved to "aquickie.tre" in

    Nexus format.


   (press any key to continue)
Time reset 
Tree file: tmp.tre 
tsave 0.00 secs. 
Record search status: every 1 rep(s). 


        ------------------------------------------------------------

        Search routine used: 

           finding optimal score 20 times independently, using defaults

           of "xmult" plus 10 cycles of tree-drifting (Goloboff

           1999).

           Note: for consensus calculation, trees TBR-collapsed. 

           ALSO NOTE: THIS IS AN OVERKILL FOR MOST DATA SETS!

        ------------------------------------------------------------ 
Space for 1000 trees in memory 
Repl. Algor.     Tree        Score       Best Score   Time       Rearrangs.
0     FUSE       5           834         834          0:00:00    3,751,596     
1     FUSE       5           834         834          0:00:00    7,490,625     
2     FUSE       5           834         834          0:00:00    11,524,347    
3     FUSE       5           834         834          0:00:00    15,259,358    
4     FUSE       5           834         834          0:00:01    19,181,985    
5     FUSE       5           834         834          0:00:01    23,355,634    
6     FUSE       5           834         834          0:00:01    27,517,161    
7     FUSE       5           834         834          0:00:01    31,540,224    
8     FUSE       5           834         834          0:00:01    35,563,657    
9     FUSE       5           834         834          0:00:01    39,345,549    
10    FUSE       5           834         834          0:00:02    43,186,553    
11    FUSE       5           834         834          0:00:02    47,228,541    
12    FUSE       5           834         834          0:00:02    50,891,785    
13    FUSE       5           834         834          0:00:02    54,896,536    
14    FUSE       5           834         834          0:00:02    59,048,723    
15    FUSE       5           834         834          0:00:02    62,789,101    
16    FUSE       5           834         834          0:00:03    67,058,427    
17    FUSE       5           834         834          0:00:03    71,153,346    
18    FUSE       5           834         834          0:00:03    75,082,077    
19    FUSE       5           834         834          0:00:03    79,089,547    
19    FUSE       5           ------      834          0:00:03    79,089,547    
Completed search.
Total rearrangements examined: 79,089,547. 
No target score defined.  Best score hit 20 times.
Best score: 834.  5 trees retained. 
xmult 3.00 secs. 
5 trees saved to tmp.tre           
save 0.00 secs. 
 
Note: for consensus calculation, trees will be 
temporarily collapsed (with TBR) 
Strict consensus of 5 trees (0 taxa excluded) calculated, as tree 5 
nelsen 0.00 secs. 


        ------------------------------------------------------------

        Synapomorphies of 5 trees plotted on the strict 

        consensus.  Only unambiguous synapomorphies, occuring in 

        every tree, are indicated. This makes results much more 

        conservative! 

        ------------------------------------------------------------ 
Collapsing branches with no possible support ("rule 3") 
 
Synapomorphies common to 5 trees 
   ,-- Aganaster_gregarius
   |  ,--18,37,43,111 Ophiomusium_lymani
   |  |              ,--7,17,40,54,99 Palaeocoma_milleri
   |  |--19,24,71,100|                        ,--29,40,93 Ophiura_ophiura
   |  |              `--32,33,57,76,82,102,124|                 ,--46,71,72,93,101 Ophiocten_sericeum
   |  |                                       `--19,25,36,67,108|                        ,--31,40,80,104 Ophiosparte_gigas
|--|  |                                                         `--3,4,26,37,41,92,97,100|                                                     ,--19,102 Asteronyx_loveni
   |  |                                                                                  `--0,18,23,28,33,47,50,61,66,70,73,82,85,88,95,109,120|                      ,--17,31,40,61,90 Gorgonocephalus_caputmedusae
   |  |                                                                                                                                        `--11,34,42,51,52,75,83---38,39,41,44,71,104,119 Euryale_aspera
   |  |                          ,--38,46,50,64,65 Ophiozonella_longispina
   |  |                          |         ,--4,40,103 Ophiolepis_superba
   |  |                          |--0,43,61|                     ,--35,36,37,38,55,64,71,75,76,102 Sigsbeia_murrhina
   `--|                          |         `--2,12,18,30,66,85,95---26,28,68,84,88,103 Hemieuryale_pustulata
      |         ,--12,21,37,45,50|                 ,--3,36,40 Ophiochiton_fastigatus
      |         |                |                 |             ,--14,17,26,72,86 Ophioplax_lamellosa
      |         |                |                 |--4,12,23,122|             ,--3,45,46,48,50,59,61,64,82,84,87 Ophionereis_porrecta
      |         |                `--14,16,63,95,103|             `--29,30,40,92---1,19,80 Ophiodoris_malignus
      |         |                                  |            ,--12,20,32,35,38,39,50,53,62,77,101,103 Amphilepis_norvegica
      |         |                                  |            |            ,--7,12,22,28,29,30,59,64,78,84,122 Ophienigma_spinilimbatum
      |         |                                  `--97,116,123|       ,--63---36,62,69,99 Histampica_duplicata
      |         |                                               |       |      ,--14,39,72,92,103,122 Ophiopsila_guineensis
      |         |                                               `--14,92|      |--7,13,17,37,60 Amphilimna_olivacea
      |         |                                                       |      |                ,--35,103 Amphiura_chiajei
      `--105,107|                                                       `--8,79+--38,57,63,69,92---12,13,27,29,78,79 Amphioplus_congensis
                |                                                              |                  ,--13,54,62,72,84,99 Ophiactis_savignyi
                |                                                              `--7,36,59,64,70,73|                                           ,--14,28,29,34,41,63,68,73,78 Ophiothrix_fragilis
                |                                                                                 `--2,9,17,20,31,44,55,87,100,112,116,117,127---1,7,8,11,61,128 Ophiopholis_aculeata
                |                                 ,--8,12,53,63,97 Aplocoma_agassizi
                |               ,--19,20,84,96,118|          ,--0,6,7,17,31,36,38,54,73,77,95,106 Ophiomyxa_pentagona
                |               |                 `--15,30,42|                           ,--19,38,71,84,99 Ophioderma_longicauda
                |               |                            `--11,44,59,64,65,96,100,101|             ,--31,36,39,42,45,46,47,48,50,75,91,96,100,103,104,118,122,126,129 Ophiocoma_echinata
                |               |                                                        `--37,67,68,72---19,40,41,78 Ophiarachna_incrassata
                |               |                                                                  ,--25,26,29,36,37,43,73,103 Ophiopallas_paradoxa
                `--4,7,16,17,103|                                        ,--1,21,23,41,64,68,97,122---4,14,19,38,53 Ophioleuce_seminudum
                                |                 ,--16,59,93,101,116,117|                ,--6,9,26,30,31,43,72,78,124 Eirenura_papillata
                                |                 |                      `--20,40,62,79,81|                                  ,--59,89,114,117,120 Ophiotholia_spatifer
                                |                 |                                       `--10,29,34,38,50,53,58,63,67,84,93---0,129 Ophiomyces_delata
                                `--11,43,80,82,126|                          ,--0,7,10,17,31,32,41,45,77,82,101,114,117,120 Ophioscolex_glacialis
                                                  |              ,--37,92,122---28,54,72,73,95,118 Ophiolycus_purpureus
                                                  |              |                             ,--12,71 Ophiotreta_valenciennesi
                                                  `--44,67,89,103|                             |          ,--17,28,41,54,122 Ophiocomina_nigra
                                                                 `--63,91,93,97,100,118,126,129|          |                       ,--64,68,99,116 Ophiolimna_bairdi
                                                                                               `--31,37,84|                       |          ,--54,68,75,93,99,114,125,129 Ophiochondrus_stelliger
                                                                                                          `--44,45,53,59,62,69,126|          |-- Ophiacantha_bidentata
                                                                                                                                  `--43,92,96|              ,--11,13,17,71,72,122 Ophiocopa_spatula
                                                                                                                                             `--3,8,30,31,64---0,4,85,92,93,99,100 Inexpectacantha_acrobatica
apo 0.00 secs. 
Collapsing trees with TBR 
Selecting tree(s) 5,  
1 trees selected 
Closing tmp.tre (with 5 trees saved)
tsave 0.00 secs. 


        ------------------------------------------------------------

        Group supports are calculated by TBR-swapping the trees

        found, keeping note of the number of steps needed to

        loose each group.  The labels on branches show absolute

        and relative bremer supports (Goloboff & Farris 2001).

        Groups indicated with a question mark (?) are those

        for which the absolute bremer supports appear to be

        10 or more... 

        ------------------------------------------------------------ 
Suboptimal 10.000 x 0.000 
Reading from tmp.tre 
'tree(s) from TNT, for data in final.tnt'
5 trees read (trees 1-5) 
tread 0.00 secs. 
Again reading from myquick.run 
 
WARNING: 
Non-binary starting trees will be dichotomized (randomly) 
 
Copied legends: "Bremer supports (from 7408 trees, cut 0)" 
bsupport 0.00 secs. 
Suboptimal 10.000 x 0.900 
 
WARNING: 
Non-binary starting trees will be dichotomized (randomly) 
 
Note: TBR-swapping used to approximate supports 
Copied legends: "Relative bremer supports (from 6347 trees, cut 0)" 
bsupport 0.00 secs. 
 
Bremer supports (from 7408 trees, cut 0)/Relative bremer supports (from 6347 trees, cut 0) 
    ,--/ Aganaster_gregarius
    |          ,--/ Ophiomusium_lymani
    |          |      ,--/ Palaeocoma_milleri
    |          |--2/27|      ,--/ Ophiura_ophiura
    |          |      `--7/43|      ,--/ Ophiocten_sericeum
    |          |             `--2/40|      ,--/ Ophiosparte_gigas
|--/|          |                    `--4/36|          ,--/ Asteronyx_loveni
    |          |                           `--10?/100?|      ,--/ Gorgonocephalus_caputmedusae
    |          |                                      `--4/57---/ Euryale_aspera
    |          |             ,--/ Ophiozonella_longispina
    |          |             |      ,--/ Ophiolepis_superba
    |          |             |--1/14|      ,--/ Sigsbeia_murrhina
    `--10?/100?|             |      `--8/53---/ Hemieuryale_pustulata
               |      ,--3/38|      ,--/ Ophiochiton_fastigatus
               |      |      |      |      ,--/ Ophioplax_lamellosa
               |      |      |      |--4/43|      ,--/ Ophionereis_porrecta
               |      |      `--4/33|      `--3/43---/ Ophiodoris_malignus
               |      |             |      ,--/ Amphilepis_norvegica
               |      |             |      |             ,--/ Ophienigma_spinilimbatum
               |      |             `--2/27|      ,--1/10---/ Histampica_duplicata
               |      |                    |      |      ,--/ Ophiopsila_guineensis
               |      |                    `--2/17|      |--/ Amphilimna_olivacea
               |      |                           |      |      ,--/ Amphiura_chiajei
               `--3/33|                           `--1/11+--5/45---/ Amphioplus_congensis
                      |                                  |      ,--/ Ophiactis_savignyi
                      |                                  `--5/36|          ,--/ Ophiothrix_fragilis
                      |                                         `--10?/100?---/ Ophiopholis_aculeata
                      |             ,--/ Aplocoma_agassizi
                      |      ,--2/17|      ,--/ Ophiomyxa_pentagona
                      |      |      `--2/22|      ,--/ Ophioderma_longicauda
                      |      |             `--3/22|      ,--/ Ophiocoma_echinata
                      |      |                    `--2/22---/ Ophiarachna_incrassata
                      |      |                    ,--/ Ophiopallas_paradoxa
                      `--1/20|             ,--7/69---/ Ophioleuce_seminudum
                             |      ,--4/39|      ,--/ Eirenura_papillata
                             |      |      `--2/40|      ,--/ Ophiotholia_spatifer
                             |      |             `--9/69---/ Ophiomyces_delata
                             `--4/22|             ,--/ Ophioscolex_glacialis
                                    |      ,--1/25---/ Ophiolycus_purpureus
                                    |      |      ,--/ Ophiotreta_valenciennesi
                                    `--3/22|      |      ,--/ Ophiocomina_nigra
                                           `--4/22|      |      ,--/ Ophiolimna_bairdi
                                                  `--1/20|      |      ,--/ Ophiochondrus_stelliger
                                                         `--5/45|      |--/ Ophiacantha_bidentata
                                                                `--2/44|      ,--/ Ophiocopa_spatula
                                                                       `--3/43---/ Inexpectacantha_acrobatica
Suboptimal 0.000 x 0.900 
1 trees in memory 
 
WARNING: 
Existing tree-tags will be erased 
 
Taxon names is ON 
Saved trees (Nexus format) to file myquick.tre 
Results saved (as text) to file myquick.out 
