# Supplementary material for: A New Morphological Phylogeny of the Ophiuroidea (Echinodermata) Accords with Molecular Evidence and Renders Microfossils Accessible for Cladistics
Source: PLoS One. 2016 May 26;11(5):e0156140. doi: 10.1371/journal.pone.0156140 (PMC4882042; doi:10.1371/journal.pone.0156140)
Supplement: S7 File — (TXT) [file pone.0156140.s008.txt]

mxram 200
nstates num
procedure final.tnt
log tntlogfinal.txt
hold 1000
mult=replic 10
bbreak=tbr
nelsen *
taxname=
export * final.nex
resample replications 10000
procedure/
