# Supplementary material for: A New Morphological Phylogeny of the Ophiuroidea (Echinodermata) Accords with Molecular Evidence and Renders Microfossils Accessible for Cladistics
Source: PLoS One. 2016 May 26;11(5):e0156140. doi: 10.1371/journal.pone.0156140 (PMC4882042; doi:10.1371/journal.pone.0156140)
Supplement: S9 File — (TXT) [file pone.0156140.s010.txt]

Log file: tntlog.txt 
Space for 1000 trees in memory 
Repl. Algor.     Tree        Score       Best Score   Time       Rearrangs.
100   TBR      145 of 146    ------      834          0:00:01    14,116,089    
Completed 100 random addition sequences.
Total rearrangements examined: 14,116,089. 
Best score hit 32 times out of 100.
Best score (TBR): 834.  5 trees retained. 
Start swapping from 5 trees (score 834)... 
Repl. Algor.     Tree        Score       Best Score   Time       Rearrangs.
---   TBR        4 of 5      ------      834          0:00:00    140,033       
Completed TBR branch-swapping.
Total rearrangements examined: 140,033. 
Best score (TBR): 834.  5 trees found. 
 
Note: for consensus calculation, trees will be 
temporarily collapsed (when min. branch length = 0) 
Strict consensus of 5 trees (0 taxa excluded) calculated, as tree 5 
Taxon names is ON 
Saved data and trees (Nexus format) to file final.nex 
 
GC values, 9480 replicates, cut=0 (tree 0) - Symmetric Resampling (P=33) 
   ,-- Aganaster_gregarius
   |     ,-- Ophiomusium_lymani
   |     |         ,-- Palaeocoma_milleri
   |     |    ,--67|    ,-- Ophiura_ophiura
|--|     |    |    `--90|    ,-- Ophiocten_sericeum
   |     |    |         `--16|    ,-- Ophiosparte_gigas
   |     |    |              `--52|     ,-- Asteronyx_loveni
   `--100|    |                   `--100|    ,-- Gorgonocephalus_caputmedusae
         |    |                         `--85--- Euryale_aspera
         |    |              ,-- Ophiozonella_longispina
         |    |         ,--49|    ,-- Ophiolepis_superba
         |    |         |    `--29|    ,-- Sigsbeia_murrhina
         |    |         |         `--98--- Hemieuryale_pustulata
         `--23|         |         ,-- Ophiochiton_fastigatus
              |    ,--61|    ,--13|    ,-- Ophioplax_lamellosa
              |    |    |    |    `--76|    ,-- Ophionereis_porrecta
              |    |    |    |         `--78--- Ophiodoris_malignus
              |    |    `--30|    ,-- Amphilepis_norvegica
              |    |         |    |         ,-- Ophienigma_spinilimbatum
              |    |         `--29|    ,--25--- Histampica_duplicata
              |    |              |    |        ,-- Ophiopsila_guineensis
              |    |              `--29|   ,--42--- Amphilimna_olivacea
              |    |                   |   |        ,-- Amphiura_chiajei
              `--64|                   `--6|   ,--94--- Amphioplus_congensis
                   |                       `--1|    ,-- Ophiactis_savignyi
                   |                           `--93|    ,-- Ophiothrix_fragilis
                   |                                `--99--- Ophiopholis_aculeata
                   |   ,-- Ophiomyxa_pentagona
                   |   |-- Aplocoma_agassizi
                   |   |    ,-- Ophiocoma_echinata
                   |   |--35|    ,-- Ophioderma_longicauda
                   |   |    `--28--- Ophiarachna_incrassata
                   `--5|              ,-- Ophiopallas_paradoxa
                       |         ,--96--- Ophioleuce_seminudum
                       |    ,--59|    ,-- Eirenura_papillata
                       |    |    `--35|    ,-- Ophiotholia_spatifer
                       |    |         `--98--- Ophiomyces_delata
                       `--18|        ,-- Ophioscolex_glacialis
                            |   ,--46--- Ophiolycus_purpureus
                            |   |         ,-- Ophiotreta_valenciennesi
                            `--8|    ,--28--- Ophiocomina_nigra
                                |    |    ,-- Ophiolimna_bairdi
                                `--60|    |         ,-- Ophiocopa_spatula
                                     `--82|    ,--46--- Inexpectacantha_acrobatica
                                          `--26|   ,-- Ophiochondrus_stelliger
                                               `--4--- Ophiacantha_bidentata
Average group support: 48.7 
 
Reading from tntexe.txt 
 
WARNING: 
Re-setting RAM will discard current data (and trees) 
 
TNT - max. ram = 400.00 Mbytes 
No ram used yet 
Matrices will be read as alpha-numeric data 
Matrix space: allocate for up to 16 states 
Can't open final.tnt 
Error reading tntexe.txt 
0 ; nstates num ; procedure final.tnt ; log tntlogfinal.txt ; hold 1000 ; m 
                                    ^
 
Reading from tntexe.txt 
TNT - max. ram = 400.00 Mbytes 
No ram used yet 
Matrices will be read as alpha-numeric data 
Matrix space: allocate for up to 16 states 
Reading from final.tnt 
'Final version Apr 2016'
Matrix (130x46, 16 states). Memory required for data:   0.23 Mbytes 
Again reading from tntexe.txt 
